# Supplementary material for: Target-site and non-target-site based resistance to the herbicide tribenuron-methyl in flixweed (Descurainia sophia L.)
Source: BMC Genomics. 2016 Aug 5;17:551. doi: 10.1186/s12864-016-2915-8 (PMC4974779; doi:10.1186/s12864-016-2915-8)
Supplement: Additional file 8: — Primer information for qRT-PCR validation. (XLSX 14 kb) [file 12864_2016_2915_MOESM8_ESM.xlsx]

## Sheet: Sheet1
	Gene ID	Primer Name	Primer Sequence (5' to 3')	Product length
	Internal control
	18s RNA	F	ATCAGCGGATGTTGCTTTTAG	94
		R	AAGTTTCAGCCTTGCGACC
	ALS	F	ATTGTTGTGGACATTGACGGAG	181
		R	GGTCCCCGAGAAATGTGTGA
	CytP450
	c29425_g1	F	CTCACCATCTCGTCGTTAGG	145
		R	TGCCGGTATTCACTCCATT
	c1867_g1	F	ATGACAGGAGGATTGATAGAAG	189
		R	GCGAAGAATAGGACCAGGA
	c21381_g1	F	ATACCTCGTCGTCTCGTCCG	170
		R	CGCCAACCTTTCTTAACTGCT
	c22393_g1	F	CTTTGATATGTTGGGAGATGG	174
		R	TCCTCAGCAGCATTATCAAG
	c17043_g1	F	GCCTGTCGTCGGAATGGT	152
		R	TCCTTGGATCAGCCGTGA
	c18590_g1	F	GGTACGCTCCTTTTGGGTTT	118
		R	TCATCAGGCATCTTCCAGTCA
	c17358_g1	F	GCATCTTCACAATCGGGAGC	118
		R	TCACTTCGTTTATACGGACCAG
	c25953_g1	F	GCGGCGGAATACTCGTTGA	106
		R	TGAGGATGGTTGCTGGGAAG
	POD
	c28527_g1	F	CCATCTTATCCATAGCGTCTCC	90
		R	CGACAATGGCTATTTCACAGG
	GST
	c25791_g1	F	CCATACACTTTGACCACCATTT	174
		R	GACCACTCATTATTATCCACAAGC
	c21822_g2	F	GACCATCCATTCTCCCTTCC	92
		R	TCGTAGAGCGACAAACCACTT
	ABC transporter
	c11932_g1	F	GGTGCTGTTGATTATGTGCC	125
		R	TCCACCCAAATCCAAGACA
	c31018_g1	F	GGAGCGGTAAGCATTCCAA	119
		R	TTTCACTTCCCAGGTCACATC
	GT
	c19559_g2	F	ATTGCCTTTGGCGGAGTC	132
		R	AAACCCTTTTGGTAAGTGAACC
	c33777_g2	F	TGAGCAACCAGATAATCCAAGA	117
		R	GGAGGACGAAGAAGGGAAAGT
	c24861_g1	F	CGTTTGGAACTGTTGCGTATT	116
		R	CTTGAGATCGTGCGGTGGA
	c12944_g1	F	GTTCTGAAGAGTCCTGCGATAG	152
		R	AAACCAAGTTCCTCCACCAT
	c31999_g1	F	CGATTTGATTTCACGGTGTC	152
		R	GTGTCGCTGGATTGGTTCT
	c5029_g1	F	CGAGAAAGGGCACAAAATAAC	116
		R	CCACAGGAGGGATGGTAAGA
	c15368_g1	F	CATGACGGTCACATTCTGTTTT	120
		R	AGTGTTTGGAGATATGGATAGGC
	c19559_g1	F	AATGGCAAGAAGATGAAGGG	161
		R	CATGGCAGAAAGTCAGAAACA
	c33777_g1	F	ATCTTGTATAAGTCCCAACCACTC	116
		R	CTGAAGGAAATATCCCCGAC
	c29603_g1	F	GCTTTCGTTGTCCCCACT	106
		R	TTCCGATTCAGATCCACTCA
	c30538_g1	F	TTCGTTCACTCTTCCTCCTTCA	96
		R	CTCGTTATTTTCTGGGTCTTGTTC
	c31908_g1	F	GCCTACAGGTATCAACAGCACAG	149
		R	GCCACGAGCTTTCTAACTACGA
	c29566_g1	F	TCTTCCTTCGTCACAAATCCA	95
		R	AGCGATCAGCCAACTAATGC
